# Supplementary material for: Spatio-temporal control of mutualism in legumes helps spread symbiotic nitrogen fixation
Source: eLife. 2017 Oct 12;6:e28683. doi: 10.7554/eLife.28683 (PMC5687860; doi:10.7554/eLife.28683)
Supplement: Figure 3—source data 1. [file elife-28683-fig3-data1.xlsx]

## Sheet: Nombre_nodule_plante2
Figure 3 - Source Data 1. Relative number of nodules formed by Fix+ and Fix- bacteria per plant individual.
Dpi	Plant No.	Number of nodules induced by Fix+ bacteria	Number of nodules induced by Fix- bacteria
14	1	5	2
14	2	3	4
14	3	3	2
14	4	1	2
14	5	2	0
14	6	2	5
14	7	2	4
14	8	0	7
14	9	4	2
14	10	0	3
21	1	6	8
21	2	3	6
21	3	3	4
21	4	3	2
21	5	2	2
21	6	4	5
21	7	4	6
21	8	4	4
21	9	5	2
21	10	4	4
21	11	0	2
28	1	5	4
28	2	8	6
28	3	3	6
28	4	9	2
28	5	4	2
28	6	6	6
28	7	4	4
28	8	5	4
28	9	4	6
28	10	7	15
28	11	5	4
28	12	4	5
35	1	9	5
35	2	2	3
35	3	12	3
35	4	2	4
35	5	5	2
35	6	4	4
35	7	4	6
35	8	6	4
35	9	9	3
35	10	5	5
35	11	2	5
35	12	14	9
42	1	5	5
42	2	10	8
42	3	7	3
42	4	6	12
42	5	8	12
42	6	11	8
42	7	7	9
49	1	6	11
49	2	6	12
49	3	3	6
49	4	9	2
49	5	10	5
49	6	8	3
49	7	11	8
49	8	7	6
49	9	6	5
49	10	8	5

## Sheet: statistics
Statistics for Figure 3
Student t-test (paired data) for each time point - number of nodules formed by Fix+ and Fix- bacteria per plant
14 dpi	p-value = 0.372854792699897
21 dpi	p-value = 0.240039652818022
28 dpi	p-value = 1
35 dpi	p-value = 0.131488582311785
42 dpi	p-value = 0.771712333952407
49 dpi	p-value = 0.452842493287371
Multiple comparison test of the number of nodules formed by Fix+ and Fix- strains after Kruskal-Wallis
p.value: 0.05
Comparisons of nodule number	obs.dif	critical.dif	difference
14 dpi Fix+ / 14 dpi Fix-	12.25	54.1306	FALSE
14 dpi Fix+ / 21 dpi Fix+	18.4955	52.886	FALSE
14 dpi Fix+ / 21 dpi Fix-	26.7227	52.886	FALSE
14 dpi Fix+ / 28 dpi Fix+	45.8667	51.8261	FALSE
14 dpi Fix+ / 28 dpi Fix-	40.2417	51.8261	FALSE
14 dpi Fix+ / 35 dpi Fix+	45.8667	51.8261	FALSE
14 dpi Fix+ / 35 dpi Fix-	31.4917	51.8261	FALSE
14 dpi Fix+ / 42 dpi Fix+	74.3071	59.649	TRUE
14 dpi Fix+ / 42 dpi Fix-	70.5929	59.649	TRUE
14 dpi Fix+ / 49 dpi Fix+	70.1	54.1306	TRUE
14 dpi Fix+ / 49 dpi Fix-	53.3	54.1306	FALSE
14 dpi Fix- / 21 dpi Fix+	6.24545	52.886	FALSE
14 dpi Fix- / 21 dpi Fix-	14.4727	52.886	FALSE
14 dpi Fix- / 28 dpi Fix+	33.6167	51.8261	FALSE
14 dpi Fix- / 28 dpi Fix-	27.9917	51.8261	FALSE
14 dpi Fix- / 35 dpi Fix+	33.6167	51.8261	FALSE
14 dpi Fix- / 35 dpi Fix-	19.2417	51.8261	FALSE
14 dpi Fix- / 42 dpi Fix+	62.0571	59.649	TRUE
14 dpi Fix- / 42 dpi Fix-	58.3429	59.649	FALSE
14 dpi Fix- / 49 dpi Fix+	57.85	54.1306	TRUE
14 dpi Fix- / 49 dpi Fix-	41.05	54.1306	FALSE
21 dpi Fix+ / 21 dpi Fix-	8.22727	51.6115	FALSE
21 dpi Fix+ / 28 dpi Fix+	27.3712	50.5248	FALSE
21 dpi Fix+ / 28 dpi Fix-	21.7462	50.5248	FALSE
21 dpi Fix+ / 35 dpi Fix+	27.3712	50.5248	FALSE
21 dpi Fix+ / 35 dpi Fix-	12.9962	50.5248	FALSE
21 dpi Fix+ / 42 dpi Fix+	55.8117	58.5219	FALSE
21 dpi Fix+ / 42 dpi Fix-	52.0974	58.5219	FALSE
21 dpi Fix+ / 49 dpi Fix+	51.6045	52.886	FALSE
21 dpi Fix+ / 49 dpi Fix-	34.8045	52.886	FALSE
21 dpi Fix- / 28 dpi Fix+	19.1439	50.5248	FALSE
21 dpi Fix- / 28 dpi Fix-	13.5189	50.5248	FALSE
21 dpi Fix- / 35 dpi Fix+	19.1439	50.5248	FALSE
21 dpi Fix- / 35 dpi Fix-	4.76894	50.5248	FALSE
21 dpi Fix- / 42 dpi Fix+	47.5844	58.5219	FALSE
21 dpi Fix- / 42 dpi Fix-	43.8701	58.5219	FALSE
21 dpi Fix- / 49 dpi Fix+	43.3773	52.886	FALSE
21 dpi Fix- / 49 dpi Fix-	26.5773	52.886	FALSE
28 dpi Fix+ / 28 dpi Fix-	5.625	49.4142	FALSE
28 dpi Fix+ / 35 dpi Fix+	0	49.4142	FALSE
28 dpi Fix+ / 35 dpi Fix-	14.375	49.4142	FALSE
28 dpi Fix+ / 42 dpi Fix+	28.4405	57.5658	FALSE
28 dpi Fix+ / 42 dpi Fix-	24.7262	57.5658	FALSE
28 dpi Fix+ / 49 dpi Fix+	24.2333	51.8261	FALSE
28 dpi Fix+ / 49 dpi Fix-	7.43333	51.8261	FALSE
28 dpi Fix- / 35 dpi Fix+	5.625	49.4142	FALSE
28 dpi Fix- / 35 dpi Fix-	8.75	49.4142	FALSE
28 dpi Fix- / 42 dpi Fix+	34.0655	57.5658	FALSE
28 dpi Fix- / 42 dpi Fix-	30.3512	57.5658	FALSE
28 dpi Fix- / 49 dpi Fix+	29.8583	51.8261	FALSE
28 dpi Fix- / 49 dpi Fix-	13.0583	51.8261	FALSE
35 dpi Fix+ / 35 dpi Fix-	14.375	49.4142	FALSE
35 dpi Fix+ / 42 dpi Fix+	28.4405	57.5658	FALSE
35 dpi Fix+ / 42 dpi Fix-	24.7262	57.5658	FALSE
35 dpi Fix+ / 49 dpi Fix+	24.2333	51.8261	FALSE
35 dpi Fix+ / 49 dpi Fix-	7.43333	51.8261	FALSE
35 dpi Fix- / 42 dpi Fix+	42.8155	57.5658	FALSE
35 dpi Fix- / 42 dpi Fix-	39.1012	57.5658	FALSE
35 dpi Fix- / 49 dpi Fix+	38.6083	51.8261	FALSE
35 dpi Fix- / 49 dpi Fix-	21.8083	51.8261	FALSE
42 dpi Fix+ / 42 dpi Fix-	3.71429	64.6984	FALSE
42 dpi Fix+ / 49 dpi Fix+	4.20714	59.649	FALSE
42 dpi Fix+ / 49 dpi Fix-	21.0071	59.649	FALSE
42 dpi Fix- / 49 dpi Fix+	0.492857	59.649	FALSE
42 dpi Fix- / 49 dpi Fix-	17.2929	59.649	FALSE
49 dpi Fix+ / 49 dpi Fix-	16.8	54.1306	FALSE
